# Supplementary material for: GCRP: Integrated Global Chicken Reference Panel from 11,951 Chicken Genomes
Source: Genomics Proteomics Bioinformatics. 2025 Apr 15;23(3):qzaf032. doi: 10.1093/gpbjnl/qzaf032 (PMC12458076; doi:10.1093/gpbjnl/qzaf032)
Supplement: qzaf032_Supplementary_Data [file qzaf032_supplementary_data.zip]

Archive with 12 entries (12 files):
- Figure S1.pdf
- Figure S2.pdf
- Figure S3.pdf
- Figure S4.pdf
- Figure S5.pdf
- Figure S6.pdf
- Figure S7.pdf
- Figure S8.pdf
- Supplementary material captions.docx
- Table S1.xlsx
- Table S2.xlsx
- Table S3.xlsx
