# Supplementary material for: GCRP: Integrated Global Chicken Reference Panel from 11,951 Chicken Genomes
Source: Genomics Proteomics Bioinformatics. 2025 Apr 15;23(3):qzaf032. doi: 10.1093/gpbjnl/qzaf032 (PMC12458076; doi:10.1093/gpbjnl/qzaf032)
Supplement: qzaf032_Supplementary_Data [file qzaf032_supplementary_data.zip › Table S2.xlsx]

## Sheet: Feuil1
Table S2 Detailed information for 205 test samples for imputation assessment
SRA accession	BioProject	BioSample	Breeds	Sample	Suerpopulation
ERR3505547,ERR3505548,ERR3505549,ERR3505550,ERR3505551,ERR3505552,ERR3505553,ERR3505554,ERR3505555,ERR3505556	PRJEB34245	SAMEA5930823	GroningerMew	ADIV00022	Europe
ERR3505559,ERR3505560,ERR3505561,ERR3505562,ERR3505563,ERR3505564,ERR3505565,ERR3505566,ERR3505567,ERR3505568	PRJEB34245	SAMEA5930825	GroningerMew	ADIV00025	Europe
ERR3505579,ERR3505580,ERR3505581,ERR3505582,ERR3505583,ERR3505584,ERR3505585,ERR3505586,ERR3505587,ERR3505588	PRJEB34245	SAMEA5930827	GroningerMew	ADIV00040	Europe
ERR3505589,ERR3505590,ERR3505591,ERR3505592,ERR3505593,ERR3505594,ERR3505595,ERR3505596,ERR3505597,ERR3505598	PRJEB34245	SAMEA5930828	Lakenvelder	ADIV00048	Europe
ERR3505609,ERR3505610,ERR3505611,ERR3505612,ERR3505613,ERR3505614,ERR3505615,ERR3505616,ERR3505617,ERR3505618	PRJEB34245	SAMEA5930830	Lakenvelder	ADIV00052	Europe
ERR3505629,ERR3505630,ERR3505631,ERR3505632,ERR3505633,ERR3505634,ERR3505635,ERR3505636,ERR3505637,ERR3505638	PRJEB34245	SAMEA5930832	Lakenvelder	ADIV00056	Europe
ERR3505639,ERR3505640,ERR3505641,ERR3505642,ERR3505643,ERR3505644,ERR3505645,ERR3505646,ERR3505647,ERR3505648	PRJEB34245	SAMEA5930833	Lakenvelder	ADIV00058	Europe
ERR3505649,ERR3505650,ERR3505651,ERR3505652,ERR3505653,ERR3505654,ERR3505655,ERR3505656,ERR3505657,ERR3505658	PRJEB34245	SAMEA5930834	Drenthe	ADIV00067	Europe
ERR3505669,ERR3505670,ERR3505671,ERR3505672,ERR3505673,ERR3505674,ERR3505675,ERR3505676,ERR3505677,ERR3505678	PRJEB34245	SAMEA5930836	Assendelft	ADIV00090	Europe
ERR3505679,ERR3505680,ERR3505681,ERR3505682,ERR3505683,ERR3505684,ERR3505685,ERR3505686,ERR3505687,ERR3505688	PRJEB34245	SAMEA5930838	Assendelft	ADIV00095	Europe
ERR3505689,ERR3505690,ERR3505691,ERR3505692,ERR3505693,ERR3505694,ERR3505695,ERR3505696,ERR3505697,ERR3505698	PRJEB34245	SAMEA5930839	Frisian	ADIV00097	Europe
ERR3505726,ERR3505727,ERR3505728,ERR3505729,ERR3505730,ERR3505731,ERR3505732,ERR3505733,ERR3505734,ERR3505735	PRJEB34245	SAMEA5930843	Frisian	ADIV00112	Europe
ERR3505773,ERR3505774,ERR3505775,ERR3505776,ERR3505777,ERR3505778,ERR3505779,ERR3505780,ERR3505781,ERR3505782	PRJEB34245	SAMEA5930848	Dutch	ADIV00127	Europe
ERR3505783,ERR3505784,ERR3505785,ERR3505786,ERR3505787,ERR3505788,ERR3505789,ERR3505790,ERR3505791,ERR3505792	PRJEB34245	SAMEA5930849	Dutch	ADIV00128	Europe
ERR3505793,ERR3505794,ERR3505795,ERR3505796,ERR3505797,ERR3505798,ERR3505799,ERR3505800,ERR3505801,ERR3505802	PRJEB34245	SAMEA5930850	Dutch	ADIV00130	Europe
ERR3505803,ERR3505804,ERR3505805,ERR3505806,ERR3505807,ERR3505808,ERR3505809,ERR3505810,ERR3505811,ERR3505812	PRJEB34245	SAMEA5930851	Dutch	ADIV00131	Europe
ERR3505831,ERR3505832,ERR3505833,ERR3505834,ERR3505835,ERR3505836,ERR3505837,ERR3505838,ERR3505839,ERR3505840	PRJEB34245	SAMEA5930854	Dutch	ADIV00147	Europe
ERR3505841,ERR3505842,ERR3505843,ERR3505844,ERR3505845,ERR3505846,ERR3505847,ERR3505848,ERR3505849,ERR3505850	PRJEB34245	SAMEA5930855	Dutch	ADIV00151	Europe
ERR3505860,ERR3505861,ERR3505862,ERR3505863,ERR3505864,ERR3505865,ERR3505866,ERR3505867,ERR3505868,ERR3505869	PRJEB34245	SAMEA5930857	Dutch	ADIV00165	Europe
ERR3505879,ERR3505880,ERR3505881,ERR3505882,ERR3505883,ERR3505884,ERR3505885,ERR3505886,ERR3505887,ERR3505888	PRJEB34245	SAMEA5930859	Dutch	ADIV00170	Europe
ERR3505889,ERR3505890,ERR3505891,ERR3505892,ERR3505893,ERR3505894,ERR3505895,ERR3505896,ERR3505897,ERR3505898	PRJEB34245	SAMEA5930860	Dutch	ADIV00176	Europe
ERR3505899,ERR3505900,ERR3505901,ERR3505902,ERR3505903,ERR3505904,ERR3505905,ERR3505906,ERR3505907,ERR3505908	PRJEB34245	SAMEA5930861	Dutch	ADIV00185	Europe
ERR3505909,ERR3505910,ERR3505911,ERR3505912,ERR3505913,ERR3505914,ERR3505915,ERR3505916,ERR3505917,ERR3505918	PRJEB34245	SAMEA5930862	Dutch	ADIV00189	Europe
ERR3505919,ERR3505920,ERR3505921,ERR3505922,ERR3505923,ERR3505924,ERR3505925,ERR3505926,ERR3505927,ERR3505928	PRJEB34245	SAMEA5930863	Dutch	ADIV00190	Europe
ERR3505929,ERR3505930,ERR3505931,ERR3505932,ERR3505933,ERR3505934,ERR3505935,ERR3505936,ERR3505937,ERR3505938	PRJEB34245	SAMEA5930864	Breda	ADIV00203	Europe
ERR3505939,ERR3505940,ERR3505941,ERR3505942,ERR3505943,ERR3505944,ERR3505945,ERR3505946,ERR3505947,ERR3505948	PRJEB34245	SAMEA5930865	Breda	ADIV00209	Europe
ERR3505967,ERR3505968,ERR3505969,ERR3505970,ERR3505971,ERR3505972,ERR3505973,ERR3505974,ERR3505975,ERR3505976	PRJEB34245	SAMEA5930868	Breda	ADIV00236	Europe
ERR3505995,ERR3505996,ERR3505997,ERR3505998,ERR3505999,ERR3506000,ERR3506001,ERR3506002,ERR3506003,ERR3506004	PRJEB34245	SAMEA5930871	Brabanter	ADIV00252	Europe
ERR3506071,ERR3506072,ERR3506073,ERR3506074,ERR3506075,ERR3506076,ERR3506077,ERR3506078,ERR3506079,ERR3506080	PRJEB34245	SAMEA5930879	Dutch	ADIV00301	Europe
ERR3506081,ERR3506082,ERR3506083,ERR3506084,ERR3506085,ERR3506086,ERR3506087,ERR3506088,ERR3506089,ERR3506090	PRJEB34245	SAMEA5930880	Barnevelder	ADIV00317	Europe
ERR3506091,ERR3506092,ERR3506093,ERR3506094,ERR3506095,ERR3506096,ERR3506097,ERR3506098,ERR3506099,ERR3506100	PRJEB34245	SAMEA5930881	Barnevelder	ADIV00322	Europe
ERR3506110,ERR3506111,ERR3506112,ERR3506113,ERR3506114,ERR3506115,ERR3506116,ERR3506117,ERR3506118,ERR3506119	PRJEB34245	SAMEA5930883	Barnevelder	ADIV00334	Europe
ERR3506129,ERR3506130,ERR3506131,ERR3506132,ERR3506133,ERR3506134,ERR3506135,ERR3506136,ERR3506137,ERR3506138	PRJEB34245	SAMEA5930885	Barnevelder	ADIV00346	Europe
ERR3506139,ERR3506140,ERR3506141,ERR3506142,ERR3506143,ERR3506144,ERR3506145,ERR3506146,ERR3506147,ERR3506148	PRJEB34245	SAMEA5930886	Barnevelder	ADIV00348	Europe
ERR3506159,ERR3506160,ERR3506161,ERR3506162,ERR3506163,ERR3506164,ERR3506165,ERR3506166,ERR3506167,ERR3506168	PRJEB34245	SAMEA5930889	Welsummer	ADIV00356	Europe
ERR3506169,ERR3506170,ERR3506171,ERR3506172,ERR3506173,ERR3506174,ERR3506175,ERR3506176,ERR3506177,ERR3506178	PRJEB34245	SAMEA5930890	Welsummer	ADIV00364	Europe
ERR3506215,ERR3506216,ERR3506217,ERR3506218,ERR3506219,ERR3506220,ERR3506221,ERR3506222,ERR3506223,ERR3506224	PRJEB34245	SAMEA5930896	NorthHollandBlue	ADIV00379	Europe
ERR3506225,ERR3506226,ERR3506227,ERR3506228,ERR3506229,ERR3506230,ERR3506231,ERR3506232,ERR3506233,ERR3506234	PRJEB34245	SAMEA5930897	Kraienkoppe	ADIV00384	Europe
ERR3506235,ERR3506236,ERR3506237,ERR3506238,ERR3506239,ERR3506240,ERR3506241,ERR3506242,ERR3506243,ERR3506244	PRJEB34245	SAMEA5930898	Kraienkoppe	ADIV00385	Europe
ERR3506245,ERR3506246,ERR3506247,ERR3506248,ERR3506249,ERR3506250,ERR3506251,ERR3506252,ERR3506253,ERR3506254	PRJEB34245	SAMEA5930899	Kraienkoppe	ADIV00389	Europe
ERR3506273,ERR3506274,ERR3506275,ERR3506276,ERR3506277,ERR3506278,ERR3506279,ERR3506280,ERR3506281,ERR3506282	PRJEB34245	SAMEA5930902	Kraienkoppe	ADIV00404	Europe
ERR3506283,ERR3506284,ERR3506285,ERR3506286,ERR3506287,ERR3506288,ERR3506289,ERR3506290,ERR3506291,ERR3506292	PRJEB34245	SAMEA5930903	Chaam	ADIV00406	Europe
ERR3506303,ERR3506304,ERR3506305,ERR3506306,ERR3506307,ERR3506308,ERR3506309,ERR3506310,ERR3506311,ERR3506312	PRJEB34245	SAMEA5930905	Schijndelaar	ADIV00430	Europe
ERR3506313,ERR3506314,ERR3506315,ERR3506316,ERR3506317,ERR3506318,ERR3506319,ERR3506320,ERR3506321,ERR3506322	PRJEB34245	SAMEA5930906	SchijndelaarBantam	ADIV00437	Europe
SRR5277490	PRJNA359518	SAMN06349484	BeijingYou	BY41	East_and_North_East_Asian
SRR5274659	PRJNA359518	SAMN06349883	BeijingYou	BY42	East_and_North_East_Asian
SRR5274658	PRJNA359518	SAMN06349884	BeijingYou	BY43	East_and_North_East_Asian
SRR5274657	PRJNA359518	SAMN06349885	BeijingYou	BY51	East_and_North_East_Asian
SRR5274656	PRJNA359518	SAMN06349886	BeijingYou	BY53	East_and_North_East_Asian
SRR5274655	PRJNA359518	SAMN06349887	BeijingYou	BY55	East_and_North_East_Asian
SRR9671963	PRJNA552722	SAMN12236753	WhitePlymouthRock	HA1	Commercial_Broiler
SRR9672013	PRJNA552722	SAMN12236762	WhitePlymouthRock	HA10	Commercial_Broiler
SRR9671907	PRJNA552722	SAMN12236763	WhitePlymouthRock	HA11	Commercial_Broiler
SRR9672052	PRJNA552722	SAMN12236764	WhitePlymouthRock	HA12	Commercial_Broiler
SRR9672051	PRJNA552722	SAMN12236765	WhitePlymouthRock	HA13	Commercial_Broiler
SRR9672050	PRJNA552722	SAMN12236766	WhitePlymouthRock	HA14	Commercial_Broiler
SRR9672049	PRJNA552722	SAMN12236767	WhitePlymouthRock	HA15	Commercial_Broiler
SRR9672048	PRJNA552722	SAMN12236768	WhitePlymouthRock	HA16	Commercial_Broiler
SRR9672047	PRJNA552722	SAMN12236769	WhitePlymouthRock	HA17	Commercial_Broiler
SRR9672046	PRJNA552722	SAMN12236770	WhitePlymouthRock	HA18	Commercial_Broiler
SRR9671909	PRJNA552722	SAMN12236771	WhitePlymouthRock	HA19	Commercial_Broiler
SRR9671980	PRJNA552722	SAMN12236754	WhitePlymouthRock	HA2	Commercial_Broiler
SRR9671908	PRJNA552722	SAMN12236772	WhitePlymouthRock	HA20	Commercial_Broiler
SRR9671973	PRJNA552722	SAMN12236773	WhitePlymouthRock	HA21	Commercial_Broiler
SRR9671974	PRJNA552722	SAMN12236774	WhitePlymouthRock	HA22	Commercial_Broiler
SRR9671971	PRJNA552722	SAMN12236775	WhitePlymouthRock	HA23	Commercial_Broiler
SRR9671972	PRJNA552722	SAMN12236776	WhitePlymouthRock	HA24	Commercial_Broiler
SRR9671969	PRJNA552722	SAMN12236777	WhitePlymouthRock	HA25	Commercial_Broiler
SRR9671970	PRJNA552722	SAMN12236778	WhitePlymouthRock	HA26	Commercial_Broiler
SRR9671967	PRJNA552722	SAMN12236779	WhitePlymouthRock	HA27	Commercial_Broiler
SRR9671968	PRJNA552722	SAMN12236780	WhitePlymouthRock	HA28	Commercial_Broiler
SRR9671965	PRJNA552722	SAMN12236781	WhitePlymouthRock	HA29	Commercial_Broiler
SRR9672010	PRJNA552722	SAMN12236755	WhitePlymouthRock	HA3	Commercial_Broiler
SRR9672009	PRJNA552722	SAMN12236756	WhitePlymouthRock	HA4	Commercial_Broiler
SRR9672004	PRJNA552722	SAMN12236757	WhitePlymouthRock	HA5	Commercial_Broiler
SRR9671975	PRJNA552722	SAMN12236758	WhitePlymouthRock	HA6	Commercial_Broiler
SRR9671979	PRJNA552722	SAMN12236759	WhitePlymouthRock	HA7	Commercial_Broiler
SRR9671977	PRJNA552722	SAMN12236760	WhitePlymouthRock	HA8	Commercial_Broiler
SRR9672014	PRJNA552722	SAMN12236761	WhitePlymouthRock	HA9	Commercial_Broiler
SRR9671966	PRJNA552722	SAMN12236782	WhitePlymouthRock	LA1	Commercial_Broiler
SRR9671954	PRJNA552722	SAMN12236791	WhitePlymouthRock	LA10	Commercial_Broiler
SRR9671953	PRJNA552722	SAMN12236792	WhitePlymouthRock	LA11	Commercial_Broiler
SRR9672019	PRJNA552722	SAMN12236793	WhitePlymouthRock	LA12	Commercial_Broiler
SRR9672020	PRJNA552722	SAMN12236794	WhitePlymouthRock	LA13	Commercial_Broiler
SRR9672021	PRJNA552722	SAMN12236795	WhitePlymouthRock	LA14	Commercial_Broiler
SRR9672022	PRJNA552722	SAMN12236796	WhitePlymouthRock	LA15	Commercial_Broiler
SRR9672015	PRJNA552722	SAMN12236797	WhitePlymouthRock	LA16	Commercial_Broiler
SRR9672016	PRJNA552722	SAMN12236798	WhitePlymouthRock	LA17	Commercial_Broiler
SRR9672017	PRJNA552722	SAMN12236799	WhitePlymouthRock	LA18	Commercial_Broiler
SRR9672018	PRJNA552722	SAMN12236800	WhitePlymouthRock	LA19	Commercial_Broiler
SRR9671960	PRJNA552722	SAMN12236783	WhitePlymouthRock	LA2	Commercial_Broiler
SRR9672023	PRJNA552722	SAMN12236801	WhitePlymouthRock	LA20	Commercial_Broiler
SRR9672024	PRJNA552722	SAMN12236802	WhitePlymouthRock	LA21	Commercial_Broiler
SRR9671998	PRJNA552722	SAMN12236803	WhitePlymouthRock	LA22	Commercial_Broiler
SRR9671997	PRJNA552722	SAMN12236804	WhitePlymouthRock	LA23	Commercial_Broiler
SRR9671996	PRJNA552722	SAMN12236805	WhitePlymouthRock	LA24	Commercial_Broiler
SRR9671995	PRJNA552722	SAMN12236806	WhitePlymouthRock	LA25	Commercial_Broiler
SRR9672002	PRJNA552722	SAMN12236807	WhitePlymouthRock	LA26	Commercial_Broiler
SRR9672001	PRJNA552722	SAMN12236808	WhitePlymouthRock	LA27	Commercial_Broiler
SRR9672000	PRJNA552722	SAMN12236809	WhitePlymouthRock	LA28	Commercial_Broiler
SRR9671999	PRJNA552722	SAMN12236810	WhitePlymouthRock	LA29	Commercial_Broiler
SRR9671959	PRJNA552722	SAMN12236784	WhitePlymouthRock	LA3	Commercial_Broiler
SRR9671994	PRJNA552722	SAMN12236811	WhitePlymouthRock	LA30	Commercial_Broiler
SRR9671962	PRJNA552722	SAMN12236785	WhitePlymouthRock	LA4	Commercial_Broiler
SRR9671961	PRJNA552722	SAMN12236786	WhitePlymouthRock	LA5	Commercial_Broiler
SRR9671956	PRJNA552722	SAMN12236787	WhitePlymouthRock	LA6	Commercial_Broiler
SRR9671955	PRJNA552722	SAMN12236788	WhitePlymouthRock	LA7	Commercial_Broiler
SRR9671958	PRJNA552722	SAMN12236789	WhitePlymouthRock	LA8	Commercial_Broiler
SRR9671957	PRJNA552722	SAMN12236790	WhitePlymouthRock	LA9	Commercial_Broiler
SRR3041115	PRJNA306389		EmeiBlack	LCEM2	Southeastern_Asian
:SRR3041121	PRJNA306389		EmeiBlack	LCEM4	Southeastern_Asian
SRR3041125	PRJNA306389		JiuyuanBlackBone	LCJY3	Southeastern_Asian
SRR3041137	PRJNA306389		MuchuanBlackBone	LCMC4	Southeastern_Asian
SRR3041364	PRJNA306389		MuchuanBlackBone	LCMC8	Southeastern_Asian
SRR3041409	PRJNA306389		Miyi	LCMY1	Southeastern_Asian
SRR3041410	PRJNA306389		Miyi	LCMY2	Southeastern_Asian
SRR3041411	PRJNA306389		Miyi	LCMY3	Southeastern_Asian
SRR3041412	PRJNA306389		Miyi	LCMY4	Southeastern_Asian
SRR3041423	PRJNA306389		TianfuBlackBone	LCTF2	Southeastern_Asian
SRR12827854	PRJNA667794	SAMN16383807	LangShan	LS46	East_and_North_East_Asian
SRR12827855	PRJNA667794	SAMN16383807	LangShan	LS47	East_and_North_East_Asian
SRR12827856	PRJNA667794	SAMN16383807	LangShan	LS48	East_and_North_East_Asian
SRR12827857	PRJNA667794	SAMN16383807	LangShan	LS49	East_and_North_East_Asian
SRR12827863	PRJNA667794	SAMN16383807	LangShan	LS50	East_and_North_East_Asian
SRR12827874	PRJNA667794	SAMN16383807	LangShan	LS51	East_and_North_East_Asian
SRR12827885	PRJNA667794	SAMN16383807	LangShan	LS52	East_and_North_East_Asian
SRR12827858	PRJNA667794	SAMN16383807	LSWPR	LSWPR1	Cross-breed
SRR12827868	PRJNA667794	SAMN16383807	LSWPR	LSWPR10	Cross-breed
SRR12827870	PRJNA667794	SAMN16383807	LSWPR	LSWPR12	Cross-breed
SRR12827871	PRJNA667794	SAMN16383807	LSWPR	LSWPR13	Cross-breed
SRR12827872	PRJNA667794	SAMN16383807	LSWPR	LSWPR14	Cross-breed
SRR12827873	PRJNA667794	SAMN16383807	LSWPR	LSWPR15	Cross-breed
SRR12827875	PRJNA667794	SAMN16383807	LSWPR	LSWPR16	Cross-breed
SRR12827876	PRJNA667794	SAMN16383807	LSWPR	LSWPR17	Cross-breed
SRR12827877	PRJNA667794	SAMN16383807	LSWPR	LSWPR18	Cross-breed
SRR12827878	PRJNA667794	SAMN16383807	LSWPR	LSWPR19	Cross-breed
SRR12827879	PRJNA667794	SAMN16383807	LSWPR	LSWPR20	Cross-breed
SRR12827880	PRJNA667794	SAMN16383807	LSWPR	LSWPR21	Cross-breed
SRR12827881	PRJNA667794	SAMN16383807	LSWPR	LSWPR22	Cross-breed
SRR12827882	PRJNA667794	SAMN16383807	LSWPR	LSWPR23	Cross-breed
SRR12827883	PRJNA667794	SAMN16383807	LSWPR	LSWPR24	Cross-breed
SRR12827884	PRJNA667794	SAMN16383807	LSWPR	LSWPR25	Cross-breed
SRR12827886	PRJNA667794	SAMN16383807	LSWPR	LSWPR26	Cross-breed
SRR12827887	PRJNA667794	SAMN16383807	LSWPR	LSWPR27	Cross-breed
SRR12827888	PRJNA667794	SAMN16383807	LSWPR	LSWPR28	Cross-breed
SRR12827889	PRJNA667794	SAMN16383807	LSWPR	LSWPR29	Cross-breed
SRR12827860	PRJNA667794	SAMN16383807	LSWPR	LSWPR3	Cross-breed
SRR12827890	PRJNA667794	SAMN16383807	LSWPR	LSWPR30	Cross-breed
SRR12827891	PRJNA667794	SAMN16383807	LSWPR	LSWPR31	Cross-breed
SRR12827892	PRJNA667794	SAMN16383807	LSWPR	LSWPR32	Cross-breed
SRR12827893	PRJNA667794	SAMN16383807	LSWPR	LSWPR33	Cross-breed
SRR12827894	PRJNA667794	SAMN16383807	LSWPR	LSWPR34	Cross-breed
SRR12827861	PRJNA667794	SAMN16383807	LSWPR	LSWPR4	Cross-breed
SRR12827862	PRJNA667794	SAMN16383807	LSWPR	LSWPR5	Cross-breed
SRR12827864	PRJNA667794	SAMN16383807	LSWPR	LSWPR6	Cross-breed
SRR12827865	PRJNA667794	SAMN16383807	LSWPR	LSWPR7	Cross-breed
SRR12827867	PRJNA667794	SAMN16383807	LSWPR	LSWPR9	Cross-breed
SRR9663408	PRJNA553299	SAMN12233575	NiYa	NY6	Southeastern_Asian
SRR1217527	PRJNA241474	SAMN02712040	RedJungleFowl	RJF2	Red_Jungle_Fowl
SRR1217533	PRJNA241474	SAMN02712043	RedJungleFowl	RJF5	Red_Jungle_Fowl
Xcelris_219	ChickenSD	Xcelris_219	RedJungleFowl	RJFINXcelris219	Red_Jungle_Fowl
ypt3001	ChickenSD	ypt3001	RedJungleFowl	RJFYNYpt3001	Red_Jungle_Fowl
ypt3009	ChickenSD	ypt3009	RedJungleFowl	RJFYNYpt3009	Red_Jungle_Fowl
SRR12460262	PRJNA656352	SAMN15784077	Chicken from Xizang Autonomous Region of China	TB11	Southeastern_Asian
SRR1217502	PRJNA241474	SAMN02712052	Chicken from Xizang Autonomous Region of China	TB7	Southeastern_Asian
SRR3041434	PRJNA306389		Chicken from Xizang Autonomous Region of China	TCAB3	Southeastern_Asian
SRR3041438	PRJNA306389		Chicken from Xizang Autonomous Region of China	TCDQ1	Southeastern_Asian
SRR3041440	PRJNA306389		Chicken from Xizang Autonomous Region of China	TCDQ3	Southeastern_Asian
SRR3041441	PRJNA306389		Chicken from Xizang Autonomous Region of China	TCDQ4	Southeastern_Asian
SRR3041443	PRJNA306389		Chicken from Xizang Autonomous Region of China	TCDQ6	Southeastern_Asian
SRR3041446	PRJNA306389		Chicken from Xizang Autonomous Region of China	TCGZ3	Southeastern_Asian
SRR3041448	PRJNA306389		Chicken from Xizang Autonomous Region of China	TCGZ5	Southeastern_Asian
SRR3041449	PRJNA306389		Chicken from Xizang Autonomous Region of China	TCGZ6	Southeastern_Asian
SRR3041461	PRJNA306389		Chicken from Xizang Autonomous Region of China	TCSN1	Southeastern_Asian
SRR3041462	PRJNA306389		Chicken from Xizang Autonomous Region of China	TCSN3	Southeastern_Asian
SRR3041463	PRJNA306389		Chicken from Xizang Autonomous Region of China	TCSN4	Southeastern_Asian
SRR3041464	PRJNA306389		Chicken from Xizang Autonomous Region of China	TCSN5	Southeastern_Asian
SRR11521907	PRJNA624239	SAMN14572374	WuhuaYellow	WHA	Southeastern_Asian
SRR11521909	PRJNA624241	SAMN14572372	WuhuaYellow	WHC	Southeastern_Asian
SRR11521910	PRJNA624242	SAMN14572371	WuhuaYellow	WHD	Southeastern_Asian
SRR11521912	PRJNA624244	SAMN14572369	WuhuaYellow	WHF	Southeastern_Asian
SRR11521913	PRJNA624245	SAMN14572368	WuhuaYellow	WHG	Southeastern_Asian
SRR11521914	PRJNA624246	SAMN14572367	WuhuaYellow	WHH	Southeastern_Asian
SRR11521915	PRJNA624247	SAMN14572376	WuhuaYellow	WHI	Southeastern_Asian
SRR11521918	PRJNA624250	SAMN14572365	WuhuaYellow	WHP	Southeastern_Asian
SRR12827897	PRJNA667794	SAMN16383807	WhitePlymouthRock	WPR1	Commercial_Broiler
SRR12827899	PRJNA667794	SAMN16383807	WhitePlymouthRock	WPR3	Commercial_Broiler
SRR12827900	PRJNA667794	SAMN16383807	WhitePlymouthRock	WPR4	Commercial_Broiler
SRR12827901	PRJNA667794	SAMN16383807	WhitePlymouthRock	WPR5	Commercial_Broiler
SRR12827902	PRJNA667794	SAMN16383807	WhitePlymouthRock	WPR6	Commercial_Broiler
SRR12827903	PRJNA667794	SAMN16383807	WhitePlymouthRock	WPR7	Commercial_Broiler
SRR12827904	PRJNA667794	SAMN16383807	WhitePlymouthRock	WPR8	Commercial_Broiler
SRR12103813	PRJNA642410	SAMN15394828	XichuanBlackBone	XCBB1	East_and_North_East_Asian
SRR12103812	PRJNA642410	SAMN15394829	XichuanBlackBone	XCBB2	East_and_North_East_Asian
SRR12103811	PRJNA642410	SAMN15394830	XichuanBlackBone	XCBB3	East_and_North_East_Asian
SRR12103810	PRJNA642410	SAMN15394831	XichuanBlackBone	XCBB4	East_and_North_East_Asian
SRR12103809	PRJNA642410	SAMN15394832	XichuanBlackBone	XCBB5	East_and_North_East_Asian
SRR1217513	PRJNA241474	SAMN02712026	YunnanFight	YNFight4	Southeastern_Asian
SRR1217517	PRJNA241474	SAMN02712028	YunnanFight	YNFight6	Southeastern_Asian
SRR1217521	PRJNA241474	SAMN02712030	YunnanFight	YNFight8	Southeastern_Asian
SRR1217539	PRJNA241474	SAMN02712033	YunnanNative	YNNative3	Southeastern_Asian
SRR1217542	PRJNA241474	SAMN02712034	YunnanNative	YNNative4	Southeastern_Asian
SRR1217545	PRJNA241474	SAMN02712035	YunnanNative	YNNative5	Southeastern_Asian
SRR1217547	PRJNA241474	SAMN02712036	YunnanNative	YNNative6	Southeastern_Asian
SRR1217551	PRJNA241474	SAMN02712038	YunnanNative	YNNative8	Southeastern_Asian
