# Supplementary material for: GCRP: Integrated Global Chicken Reference Panel from 11,951 Chicken Genomes
Source: Genomics Proteomics Bioinformatics. 2025 Apr 15;23(3):qzaf032. doi: 10.1093/gpbjnl/qzaf032 (PMC12458076; doi:10.1093/gpbjnl/qzaf032)
Supplement: qzaf032_Supplementary_Data [file qzaf032_supplementary_data.zip › Table S3.xlsx]

## Sheet: Feuil1
Table S3 Detail information for commercial breed panel populations
Population	Description	Sample size	Sequence platform	Everage sequence depth
WB1	White feather broiler 1	1885	MGISEQ-2000	0.639×
YB1	Yellow feather broiler 1	2545	MGISEQ-2000	0.852×
YB2	Yellow feather broiler 2	946	MGISEQ-2000	0.573×
YB3	Yellow feather broiler 3	1968	MGISEQ-2000	0.811×
YB4	Yellow feather broiler 4	2760	MGISEQ-2000	0.741×
